# Supplementary material for: Gene Regulatory Network Analysis of Post-Mortem Lungs Unveils Novel Insights into COVID-19 Pathogenesis
Source: Viruses. 2024 May 27;16(6):853. doi: 10.3390/v16060853 (PMC11209433; doi:10.3390/v16060853)
Supplement: Supplementary file 1 [file viruses-16-00853-s001.zip]

Archive with 1 entries (1 files):
- viruses-3017085-supplementary.pdf
